# Supplementary material for: Role of N6-methyladenosine methylation in transverse aortic constriction-induced cardiac fibrosis: insights from MeRIP-seq analysis
Source: Mol Biol Rep. 2025 Aug 26;52(1):850. doi: 10.1007/s11033-025-10940-2 (PMC12380991; doi:10.1007/s11033-025-10940-2)
Supplement: Supplementary file 1 — Supplementary Material 1 [file 11033_2025_10940_MOESM1_ESM.zip]

Archive with 96 entries (85 files):
- original versions/
- __MACOSX/._original versions
- original versions/ΘçìσñìΣ╕ë/
- __MACOSX/original versions/._ΘçìσñìΣ╕ë
- original versions/ΘçìσñìΣ╕Ç/
- __MACOSX/original versions/._ΘçìσñìΣ╕Ç
- original versions/ΘçìσñìΣ║î/
- __MACOSX/original versions/._ΘçìσñìΣ║î
- original versions/.DS_Store
- __MACOSX/original versions/._.DS_Store
- original versions/ dot blot σÄƒσ¢╛/
- __MACOSX/original versions/._ dot blot σÄƒσ¢╛
- original versions/ΘçìσñìΣ╕ë/σÄƒσ¢╛/
- __MACOSX/original versions/ΘçìσñìΣ╕ë/._σÄƒσ¢╛
- original versions/ΘçìσñìΣ╕ë/μ¥íσ╕a/
- __MACOSX/original versions/ΘçìσñìΣ╕ë/._μ¥íσ╕a
- original versions/ΘçìσñìΣ╕Ç/.DS_Store
- __MACOSX/original versions/ΘçìσñìΣ╕Ç/._.DS_Store
- original versions/ΘçìσñìΣ╕Ç/σÄƒσ¢╛/
- __MACOSX/original versions/ΘçìσñìΣ╕Ç/._σÄƒσ¢╛
- original versions/ΘçìσñìΣ╕Ç/μ¥íσ╕a/
- __MACOSX/original versions/ΘçìσñìΣ╕Ç/._μ¥íσ╕a
- original versions/ΘçìσñìΣ║î/σÄƒσ¢╛/
- __MACOSX/original versions/ΘçìσñìΣ║î/._σÄƒσ¢╛
- original versions/ΘçìσñìΣ║î/μ¥íσ╕a/
- __MACOSX/original versions/ΘçìσñìΣ║î/._μ¥íσ╕a
- original versions/ dot blot σÄƒσ¢╛/σÄƒσ¢╛.tif
- __MACOSX/original versions/ dot blot σÄƒσ¢╛/._σÄƒσ¢╛.tif
- original versions/ dot blot σÄƒσ¢╛/σÄƒσ¢╛-2.tif
- __MACOSX/original versions/ dot blot σÄƒσ¢╛/._σÄƒσ¢╛-2.tif
- original versions/ΘçìσñìΣ╕ë/σÄƒσ¢╛/FTO.png
- __MACOSX/original versions/ΘçìσñìΣ╕ë/σÄƒσ¢╛/._FTO.png
- original versions/ΘçìσñìΣ╕ë/σÄƒσ¢╛/ALKBH5.png
- __MACOSX/original versions/ΘçìσñìΣ╕ë/σÄƒσ¢╛/._ALKBH5.png
- original versions/ΘçìσñìΣ╕ë/σÄƒσ¢╛/METTL3 METTL14.png
- __MACOSX/original versions/ΘçìσñìΣ╕ë/σÄƒσ¢╛/._METTL3 METTL14.png
- original versions/ΘçìσñìΣ╕ë/σÄƒσ¢╛/╬▓-actin-1.png
- __MACOSX/original versions/ΘçìσñìΣ╕ë/σÄƒσ¢╛/._╬▓-actin-1.png
- original versions/ΘçìσñìΣ╕ë/σÄƒσ¢╛/╬▓-actin.png
- __MACOSX/original versions/ΘçìσñìΣ╕ë/σÄƒσ¢╛/._╬▓-actin.png
- original versions/ΘçìσñìΣ╕ë/μ¥íσ╕a/FTO.png
- __MACOSX/original versions/ΘçìσñìΣ╕ë/μ¥íσ╕a/._FTO.png
- original versions/ΘçìσñìΣ╕ë/μ¥íσ╕a/METTL14.png
- __MACOSX/original versions/ΘçìσñìΣ╕ë/μ¥íσ╕a/._METTL14.png
- original versions/ΘçìσñìΣ╕ë/μ¥íσ╕a/ALKBH5.png
- __MACOSX/original versions/ΘçìσñìΣ╕ë/μ¥íσ╕a/._ALKBH5.png
- original versions/ΘçìσñìΣ╕ë/μ¥íσ╕a/╬▓-actin-1.png
- __MACOSX/original versions/ΘçìσñìΣ╕ë/μ¥íσ╕a/._╬▓-actin-1.png
- original versions/ΘçìσñìΣ╕ë/μ¥íσ╕a/╬▓-actin.png
- __MACOSX/original versions/ΘçìσñìΣ╕ë/μ¥íσ╕a/._╬▓-actin.png
- original versions/ΘçìσñìΣ╕ë/μ¥íσ╕a/METTL3.png
- __MACOSX/original versions/ΘçìσñìΣ╕ë/μ¥íσ╕a/._METTL3.png
- original versions/ΘçìσñìΣ╕Ç/σÄƒσ¢╛/ALKBH5.png
- __MACOSX/original versions/ΘçìσñìΣ╕Ç/σÄƒσ¢╛/._ALKBH5.png
- original versions/ΘçìσñìΣ╕Ç/σÄƒσ¢╛/FTO  METTL14.png
- __MACOSX/original versions/ΘçìσñìΣ╕Ç/σÄƒσ¢╛/._FTO  METTL14.png
- original versions/ΘçìσñìΣ╕Ç/σÄƒσ¢╛/╬▓-actin-1.png
- __MACOSX/original versions/ΘçìσñìΣ╕Ç/σÄƒσ¢╛/._╬▓-actin-1.png
- original versions/ΘçìσñìΣ╕Ç/σÄƒσ¢╛/╬▓-actin.png
- __MACOSX/original versions/ΘçìσñìΣ╕Ç/σÄƒσ¢╛/._╬▓-actin.png
- original versions/ΘçìσñìΣ╕Ç/σÄƒσ¢╛/METTL3.png
- __MACOSX/original versions/ΘçìσñìΣ╕Ç/σÄƒσ¢╛/._METTL3.png
- original versions/ΘçìσñìΣ╕Ç/μ¥íσ╕a/FTO.png
- __MACOSX/original versions/ΘçìσñìΣ╕Ç/μ¥íσ╕a/._FTO.png
- original versions/ΘçìσñìΣ╕Ç/μ¥íσ╕a/METTL14.png
- __MACOSX/original versions/ΘçìσñìΣ╕Ç/μ¥íσ╕a/._METTL14.png
- original versions/ΘçìσñìΣ╕Ç/μ¥íσ╕a/ALKBH5.png
- __MACOSX/original versions/ΘçìσñìΣ╕Ç/μ¥íσ╕a/._ALKBH5.png
- original versions/ΘçìσñìΣ╕Ç/μ¥íσ╕a/╬▓-actin-1.png
- __MACOSX/original versions/ΘçìσñìΣ╕Ç/μ¥íσ╕a/._╬▓-actin-1.png
- original versions/ΘçìσñìΣ╕Ç/μ¥íσ╕a/╬▓-actin.png
- __MACOSX/original versions/ΘçìσñìΣ╕Ç/μ¥íσ╕a/._╬▓-actin.png
- original versions/ΘçìσñìΣ╕Ç/μ¥íσ╕a/METTL3.png
- __MACOSX/original versions/ΘçìσñìΣ╕Ç/μ¥íσ╕a/._METTL3.png
- original versions/ΘçìσñìΣ║î/σÄƒσ¢╛/FTO.png
- __MACOSX/original versions/ΘçìσñìΣ║î/σÄƒσ¢╛/._FTO.png
- original versions/ΘçìσñìΣ║î/σÄƒσ¢╛/ALKBH5.png
- __MACOSX/original versions/ΘçìσñìΣ║î/σÄƒσ¢╛/._ALKBH5.png
- original versions/ΘçìσñìΣ║î/σÄƒσ¢╛/METTL3 METTL14.png
- __MACOSX/original versions/ΘçìσñìΣ║î/σÄƒσ¢╛/._METTL3 METTL14.png
- original versions/ΘçìσñìΣ║î/σÄƒσ¢╛/╬▓-actin-1.png
- __MACOSX/original versions/ΘçìσñìΣ║î/σÄƒσ¢╛/._╬▓-actin-1.png
- original versions/ΘçìσñìΣ║î/σÄƒσ¢╛/╬▓-actin.png
- __MACOSX/original versions/ΘçìσñìΣ║î/σÄƒσ¢╛/._╬▓-actin.png
- original versions/ΘçìσñìΣ║î/μ¥íσ╕a/FTO.png
- __MACOSX/original versions/ΘçìσñìΣ║î/μ¥íσ╕a/._FTO.png
- original versions/ΘçìσñìΣ║î/μ¥íσ╕a/METTL14.png
- __MACOSX/original versions/ΘçìσñìΣ║î/μ¥íσ╕a/._METTL14.png
- original versions/ΘçìσñìΣ║î/μ¥íσ╕a/ALKBH5.png
- __MACOSX/original versions/ΘçìσñìΣ║î/μ¥íσ╕a/._ALKBH5.png
- original versions/ΘçìσñìΣ║î/μ¥íσ╕a/╬▓-actin-1.png
- __MACOSX/original versions/ΘçìσñìΣ║î/μ¥íσ╕a/._╬▓-actin-1.png
- original versions/ΘçìσñìΣ║î/μ¥íσ╕a/╬▓-actin.png
- __MACOSX/original versions/ΘçìσñìΣ║î/μ¥íσ╕a/._╬▓-actin.png
- original versions/ΘçìσñìΣ║î/μ¥íσ╕a/METTL3.png
- __MACOSX/original versions/ΘçìσñìΣ║î/μ¥íσ╕a/._METTL3.png
